# Supplementary material for: Reinforcing Gaps? A Rapid Review of Innovation in Borderline Personality Disorder (BPD) Treatment
Source: Brain Sci. 2025 Jul 31;15(8):827. doi: 10.3390/brainsci15080827 (PMC12384757; doi:10.3390/brainsci15080827)
Supplement: Supplementary file 1 [file brainsci-15-00827-s001.zip]

Archive with 3 entries (3 files):
- bpd_extracted_articles_.pdf
- Concepts - supplemental.pdf
- PROMPT.pdf
